# Supplementary material for: Maternal and Neonatal Factors Modulating Breast Milk Cytokines in the First Month of Lactation
Source: Antioxidants (Basel). 2023 Apr 25;12(5):996. doi: 10.3390/antiox12050996 (PMC10215605; doi:10.3390/antiox12050996)
Supplement: Supplementary file 1 [file antioxidants-12-00996-s001.zip]

Archive with 1 entries (1 files):
- antioxidants-2305654-supplementary.pdf
